# Supplementary material for: Functional characterisation of Target of Rapamycin (TOR) signalling in Physcomitrella
Source: Plant Cell Rep. 2026 Jan 30;45(2):46. doi: 10.1007/s00299-026-03722-y (PMC12858634; doi:10.1007/s00299-026-03722-y)
Supplement: Supplementary file 2 — Supplementary file2 Supplementary Table S5 Determination of 35Sp-FKBP12-cMyc cassette copy numbers via quantitative PCR (XLS 50 KB) [file 299_2026_3722_MOESM2_ESM.xls]

## Sheet: Table S5
Determination of 35Sp-FKBP12-cMyc cassette copy numbers via quantitative PCR.
Sample Name	Targets	References	Target Cp Mean	Target Cp Error	Ref Cp Mean	Ref Cp Error	Target/Ref	Target/Ref Error	Normalized	Normalized Error
∆PpAARE3 #17	PIG1bL	CLF5;CLF7	19.6851	0.103255	20.167	0.177225	1.397	0.1362	1
WT	PIG1bL	CLF5;CLF7	19.5511	0.118304	20.1991	0.0697466	1.567	0.1375	1.122	0.1571
ESPB018	PIG1bL	CLF5;CLF7	12.8982	0.102276	20.0778	0.153814	145	13.75	103.8	14.25
ESPB003	PIG1bL	CLF5;CLF7	11.3924	0.0135109	20.2135	0.0858526	452.3	12.03	323.8	29.5
ESPB004	PIG1bL	CLF5;CLF7	11.5183	0.0605789	20.1372	0.146739	393.1	21.69	281.5	25.52
∆PpAARE3 #17	PIG1bR	CLF5;CLF7	20.0345	0.232617	20.167	0.177225	1.096	0.1614	1
WT	PIG1bR	CLF5;CLF7	20.0984	0.108105	20.1991	0.0697466	1.072	0.072	0.9781	0.088
ESPB018	PIG1bR	CLF5;CLF7	14.5361	0.0453661	20.0778	0.153814	46.58	3.166	42.49	4.876
ESPB003	PIG1bR	CLF5;CLF7	12.5415	0.0276812	20.2135	0.0858526	203.9	5.913	186	20.53
ESPB004	PIG1bR	CLF5;CLF7	12.1951	0.0358483	20.1372	0.146739	245.9	11.58	224.3	26.23
∆PpAARE3 #17	35Sp	CLF5;CLF7	20.4903	0.0628708	20.167	0.177225	0.7993	0.0657	1
WT	35Sp	CLF5;CLF7	24.2103	0.122238	20.1991	0.0697466	0.062	0.00516	0.0776	0.00713
ESPB018	35Sp	CLF5;CLF7	13.2171	0.110724	20.0778	0.153814	116.2	8.746	145.4	13.98
ESPB004	35Sp	CLF5;CLF7	11.8051	0.102128	20.1372	0.146739	322.3	23.13	403.2	43.14
ESPB003	35Sp	CLF5;CLF7	11.3914	0.014798	20.2135	0.0858526	452.6	12.69	566.3	53.06
Sample Name	Targets	References	Target Cp Mean	Target Cp Error	Ref Cp Mean	Ref Cp Error	Target/Ref	Target/Ref Error	Normalized	Normalized Error
∆PpAARE3 #17	PIG1bL	CLF5;CLF7	19.8712	0.106425	20.1926	0.16735	1.25	0.1324	1
WT	PIG1bL	CLF5;CLF7	19.6514	0.0672832	20.1378	0.117816	1.401	0.0904	1.121	0.1307
ESPB017	PIG1bL	CLF5;CLF7	14.3524	0.0489881	20.1139	0.135049	54.25	3.969	43.41	5.56
ESPB001	PIG1bL	CLF5;CLF7	19.6759	0.144003	20.2176	0.0560037	1.456	0.0939	1.165	0.1125
ESPB002	PIG1bL	CLF5;CLF7	13.4708	0.0515309	20.1394	0.116153	101.7	5.427	81.41	9.865
∆PpAARE3 #17	PIG1bR	CLF5;CLF7	20.2269	0.17369	20.1926	0.16735	0.9765	0.1384	1
WT	PIG1bR	CLF5;CLF7	19.995	0.13671	20.1378	0.117816	1.104	0.1074	1.131	0.1711
ESPB017	PIG1bR	CLF5;CLF7	17.6296	0.0503721	20.1139	0.135049	5.595	0.378	5.73	0.6888
ESPB001	PIG1bR	CLF5;CLF7	20.2073	0.0591211	20.2176	0.0560037	1.007	0.0438	1.031	0.1075
ESPB002	PIG1bR	CLF5;CLF7	15.4051	0.0341624	20.1394	0.116153	26.62	1.181	27.26	3.118
∆PpAARE3 #17	35Sp	CLF5;CLF7	20.4698	0.123811	20.1926	0.16735	0.8252	0.0891	1
WT	35Sp	CLF5;CLF7	24.1747	0.142593	20.1378	0.117816	0.0609	0.00608	0.0738	0.0075
ESPB017	35Sp	CLF5;CLF7	14.5978	0.0674502	20.1139	0.135049	45.76	3.017	55.45	7.465
ESPB002	35Sp	CLF5;CLF7	13.6478	0.0830669	20.1394	0.116153	89.98	5.586	109	18.6
ESPB001	35Sp	CLF5;CLF7	19.9449	0.0771491	20.2176	0.0560037	1.208	0.0591	1.464	0.1427
Sample Name	Targets	References	Target Cp Mean	Target Cp Error	Ref Cp Mean	Ref Cp Error	Target/Ref	Target/Ref Error	Normalized	Normalized Error
∆PpAARE3 #17	PIG1bL	CLF5	19.9468	0.0218506	20.1114	0.0613935	1.121	0.0448	1
WT	PIG1bL	CLF5	19.7719	0.0305225	20.244	0.0492724	1.387	0.0482	1.238	0.0559
ESPB007	PIG1bL	CLF5	11.9495	0.0596721	19.8423	0.147336	237.7	26.31	212	22.28
∆PpAARE3 #17	PIG1bR	CLF5	20.2402	0.0774787	20.1114	0.0613935	0.9146	0.0497	1
WT	PIG1bR	CLF5	20.1768	0.127685	20.244	0.0492724	1.048	0.0903	1.145	0.0698
ESPB007	PIG1bR	CLF5	13.7121	0.0230364	19.8423	0.147336	70.05	6.583	76.59	7.122
∆PpAARE3 #17	35Sp	CLF5	20.4815	0.066071	20.1114	0.0613935	0.7738	0.0462	1
WT	35Sp	CLF5	24.7486	0.136392	20.244	0.0492724	0.0441	0.00494	0.0569	0.00415
ESPB007	35Sp	CLF5	11.7508	0.0284409	19.8423	0.147336	272.8	24.78	352.5	35.85
Sample Name	Targets	References	Target Cp Mean	Target Cp Error	Ref Cp Mean	Ref Cp Error	Target/Ref	Target/Ref Error	Normalized	Normalized Error
∆PpAARE3 #17	PIG1bL	CLF5;CLF7	19.823	0.0620043	20.2242	0.0895758	1.321	0.0838	1
WT	PIG1bL	CLF5;CLF7	19.6685	0.0645713	20.1512	0.119131	1.397	0.07	1.058	0.0667
ESPB006	PIG1bL	CLF5;CLF7	13.2154	0.0547292	19.8903	0.14466	102.2	5.719	77.37	5.052
ESPB010	PIG1bL	CLF5;CLF7	13.3585	0.0538472	19.925	0.126906	94.78	4.565	71.77	5.642
∆PpAARE3 #17	PIG1bR	CLF5;CLF7	20.1408	0.0935753	20.2242	0.0895758	1.06	0.0746	1
WT	PIG1bR	CLF5;CLF7	20.0728	0.102005	20.1512	0.119131	1.056	0.0737	0.9965	0.0658
ESPB006	PIG1bR	CLF5;CLF7	14.3222	0.125642	19.8903	0.14466	47.44	3.537	44.78	3.044
ESPB010	PIG1bR	CLF5;CLF7	16.2242	0.0448169	19.925	0.126906	13	0.6582	12.27	0.8189
∆PpAARE3 #17	35Sp	CLF5;CLF7	20.3465	0.0793865	20.2242	0.0895758	0.9187	0.0654	1
WT	35Sp	CLF5;CLF7	24.6862	0.0701108	20.1512	0.119131	0.0431	0.00268	0.047	0.00311
ESPB006	35Sp	CLF5;CLF7	13.2191	0.0675088	19.8903	0.14466	101.9	5.305	110.9	8.058
ESPB010	35Sp	CLF5;CLF7	13.1861	0.0949354	19.925	0.126906	106.8	6.642	116.3	11.35
Sample Name	Targets	References	Target Cp Mean	Target Cp Error	Ref Cp Mean	Ref Cp Error	Target/Ref	Target/Ref Error	Normalized	Normalized Error
∆PpAARE3 #17	PIG1bL	CLF5;CLF7	19.7988	0.0492057	20.1787	0.172334	1.301	0.1182	1
WT	PIG1bL	CLF5;CLF7	19.6951	0.0271488	20.1818	0.104204	1.401	0.0333	1.077	0.0827
ESPB011	PIG1bL	CLF5;CLF7	10.8825	0.0481636	20.0794	0.14726	586.9	27.13	451	40.82
ESPB014	PIG1bL	CLF5;CLF7	13.1529	0.0628912	20.0775	0.115604	121.5	6.617	93.36	8.786
∆PpAARE3 #17	PIG1bR	CLF5;CLF7	20.1639	0.134683	20.1787	0.172334	1.01	0.1071	1
WT	PIG1bR	CLF5;CLF7	20.0989	0.136782	20.1818	0.104204	1.059	0.0987	1.048	0.1094
ESPB011	PIG1bR	CLF5;CLF7	12.6293	0.022737	20.0794	0.14726	174.9	7.88	173.1	16.12
ESPB014	PIG1bR	CLF5;CLF7	14.757	0.0952209	20.0775	0.115604	39.96	2.724	39.55	3.514
∆PpAARE3 #17	35Sp	CLF5;CLF7	20.4443	0.0495387	20.1787	0.172334	0.8319	0.067	1
WT	35Sp	CLF5;CLF7	24.6372	0.143367	20.1818	0.104204	0.0456	0.0036	0.0548	0.00511
ESPB014	35Sp	CLF5;CLF7	12.9335	0.0446805	20.0775	0.115604	141.4	7.712	170	17.32
ESPB011	35Sp	CLF5;CLF7	11.1009	0.028371	20.0794	0.14726	504.4	22.16	606.4	53.26
Sample Name	Targets	References	Target Cp Mean	Target Cp Error	Ref Cp Mean	Ref Cp Error	Target/Ref	Target/Ref Error	Normalized	Normalized Error
∆PpAARE3 #17	PIG1bL	CLF5;CLF7	19.7153	0.0415492	20.2168	0.108501	1.416	0.0623	1
WT	PIG1bL	CLF5;CLF7	19.991	0.0710605	20.4708	0.105261	1.395	0.0752	0.9851	0.0435
ESPB012	PIG1bL	CLF5;CLF7	11.7929	0.0535145	20.2885	0.100251	360.9	9.858	255	12.42
∆PpAARE3 #17	PIG1bR	CLF5;CLF7	19.9867	0.129731	20.2168	0.108501	1.173	0.0864	1
WT	PIG1bR	CLF5;CLF7	20.2944	0.0913308	20.4708	0.105261	1.13	0.0485	0.9635	0.0517
ESPB012	PIG1bR	CLF5;CLF7	14.4412	0.0410502	20.2885	0.100251	57.57	1.45	49.08	2.539
∆PpAARE3 #17	35Sp	CLF5;CLF7	20.4008	0.0727179	20.2168	0.108501	0.8803	0.0532	1
WT	35Sp	CLF5;CLF7	28.6867	0.409481	20.4708	0.105261	0.00336	0.000614	0.00382	0.000596
ESPB012	35Sp	CLF5;CLF7	11.6901	0.022351	20.2885	0.100251	387.6	8.422	440.3	33.22
Sample Name	Targets	References	Target Cp Mean	Target Cp Error	Ref Cp Mean	Ref Cp Error	Target/Ref	Target/Ref Error	Normalized	Normalized Error
∆PpAARE3 #17	PIG1bL	CLF5;CLF7	19.7362	0.0564423	20.1878	0.14408	1.368	0.0797	1
WT	PIG1bL	CLF5;CLF7	19.9645	0.0895062	20.4546	0.101017	1.405	0.0644	1.027	0.0589
ESPB015	PIG1bL	CLF5;CLF7	11.9034	0.0537928	20.266	0.0909231	329.1	9.569	240.7	15.99
∆PpAARE3 #17	PIG1bR	CLF5;CLF7	19.9148	0.173552	20.1878	0.14408	1.208	0.1176	1
WT	PIG1bR	CLF5;CLF7	20.0408	0.0959083	20.4546	0.101017	1.332	0.0615	1.103	0.0735
ESPB015	PIG1bR	CLF5;CLF7	14.8822	0.0602593	20.266	0.0909231	41.75	1.269	34.55	2.516
∆PpAARE3 #17	35Sp	CLF5;CLF7	20.2862	0.0671259	20.1878	0.14408	0.9341	0.0628	1
WT	35Sp	CLF5;CLF7	29.2505	0.279305	20.4546	0.101017	0.00225	0.000464	0.00241	0.000626
ESPB015	35Sp	CLF5;CLF7	11.6863	0.0641913	20.266	0.0909231	382.6	11.8	409.6	33.83
Sample Name	Targets	References	Target Cp Mean	Target Cp Error	Ref Cp Mean	Ref Cp Error	Target/Ref	Target/Ref Error	Normalized	Normalized Error
∆PpAARE3 #17	PIG1bL	CLF5;CLF7	19.6535	0.0574521	20.0032	0.143072	1.274	0.0597	1
WT	PIG1bL	CLF5;CLF7	19.6922	0.0416269	20.0915	0.112812	1.319	0.0608	1.035	0.0543
ESPB016	PIG1bL	CLF5;CLF7	10.8732	0.0499923	20.2379	0.127277	659.2	36.63	517.3	28.26
∆PpAARE3 #17	PIG1bR	CLF5;CLF7	19.8826	0.0857075	20.0032	0.143072	1.087	0.0524	1
WT	PIG1bR	CLF5;CLF7	19.9649	0.069778	20.0915	0.112812	1.092	0.0547	1.004	0.0504
ESPB016	PIG1bR	CLF5;CLF7	11.7544	0.0633595	20.2379	0.127277	357.9	19.92	329.2	17.65
∆PpAARE3 #17	35Sp	CLF5;CLF7	20.2618	0.0827754	20.0032	0.143072	0.8359	0.0524	1
WT	35Sp	CLF5;CLF7	29.9524	0.256284	20.0915	0.112812	0.00108	0.000115	0.00129	0.000153
ESPB016	35Sp	CLF5;CLF7	10.8481	0.0720462	20.2379	0.127277	670.8	38.66	802.4	48.93
